# Supplementary material for: Measurement of nuclear reaction cross sections by using Cherenkov radiation toward high-precision proton therapy
Source: Sci Rep. 2018 Feb 7;8:2570. doi: 10.1038/s41598-018-20906-z (PMC5803244; doi:10.1038/s41598-018-20906-z)
Supplement: Supplementary file 2 — Table S1 [file 41598_2018_20906_MOESM2_ESM.xlsx]

## Sheet: Title and author information
	Measurement of nuclear reaction cross sections by using Cherenkov radiation toward high-precision proton therapy
	Takamitsu Masuda1,2,*, Jun Kataoka1, Makoto Arimoto1, Miho Takabe1, Teiji Nishio2, Keiichiro Matsushita3, Tasuku Miyake4, Seiichi Yamamoto5, Taku Inaniwa6, and Toshiyuki Toshito7
	1 Waseda University, Graduate School of Advanced Science and Engineering, Tokyo, Japan
	2 Tokyo Women’s Medical University, Department of Medical Physics, Tokyo, Japan
	3 Kyoto Prefectural University of medicine, Department of Radiology, Kyoto, Japan
	4 Rikkyo University, Graduate School of Science, Tokyo, Japan
	5 Nagoya University, Graduate School of Medicine, Nagoya, Japan
	6 National Institute of Radiological Sciences, QST, Department of Accelerator and Medical Physics, Chiba, Japan
	7 Nagoya Proton Therapy Center, Nagoya, Japan
	* www.my-address@akane.waseda.jp

## Sheet: Supplementary table 1
	Table S1. The acquired cross sections of 16O(p,x)15O, 16O(p,x)13N, and 16O(p,x)11C
	energy (MeV)	δEHigher (MeV)	δELower (MeV)	16O(p, x)15O (mbarns)	error 16O(p, x)15O (mbarns)	16O(p, x)13N (mbarns)	error 16O(p, x)13N (mbarns)	16O(p, x)11C (mbarns)	error 16O(p, x)11C (mbarns)
	69.925	0.189313	0.220732	51.884	1.32989	5.8549	0.191893	17.2269	0.438594
	69.69	0.194604	0.227416	52.9401	1.35422	5.9203	0.193711	17.1845	0.437789
	69.455	0.199644	0.233584	53.3638	1.36448	5.9427	0.195357	16.9228	0.432061
	69.22	0.204774	0.239686	53.6095	1.36829	5.89767	0.190187	16.7311	0.425832
	68.98	0.210133	0.245806	53.8891	1.37392	5.87744	0.187953	16.5689	0.421289
	68.745	0.215086	0.251378	54.2654	1.38272	5.8875	0.188537	16.4798	0.419315
	68.515	0.219656	0.256376	54.6679	1.39236	5.92925	0.190177	16.4866	0.419774
	68.275	0.224561	0.261841	55.0613	1.40172	6.0011	0.192359	16.4246	0.418621
	68.04	0.229237	0.266784	55.4312	1.41085	6.08363	0.19533	16.3425	0.417219
	67.805	0.2337	0.271247	55.7532	1.41808	6.10188	0.195163	16.3873	0.418027
	67.565	0.238188	0.275849	56.0193	1.42371	6.10947	0.194291	16.5107	0.420544
	67.33	0.242255	0.279989	56.3119	1.42981	6.07581	0.192417	16.7895	0.426651
	67.085	0.246527	0.284421	56.6237	1.4364	6.00094	0.190069	17.1516	0.434895
	66.845	0.250636	0.288514	56.8909	1.4438	5.95947	0.192711	17.4227	0.442622
	66.61	0.254455	0.29216	57.1163	1.4491	5.91659	0.192492	17.6239	0.447606
	66.375	0.2581	0.295349	57.3017	1.45361	5.91578	0.193347	17.5973	0.447324
	66.13	0.262046	0.298966	57.4504	1.45683	5.94385	0.193391	17.4377	0.443367
	65.885	0.265854	0.308582	57.6034	1.46009	5.95608	0.192831	17.3327	0.440562
	65.65	0.26759	0.319683	57.7453	1.46239	5.9832	0.190963	17.2481	0.437668
	65.405	0.272456	0.325559	57.9205	1.46593	5.96711	0.189484	17.3432	0.439465
	65.15	0.280549	0.330765	58.1272	1.46989	5.88202	0.186109	17.6567	0.446277
	64.9	0.28611	0.336776	58.3215	1.47567	5.78641	0.188108	17.9457	0.454532
	64.655	0.29057	0.342535	58.4443	1.48082	5.75434	0.193661	18.0806	0.459955
	64.405	0.295079	0.347967	58.5535	1.48381	5.76698	0.195279	18.1505	0.462124
	64.155	0.299485	0.353191	58.6124	1.48412	5.87596	0.194777	18.0852	0.459702
	63.905	0.303959	0.358273	58.625	1.48451	6.09865	0.199023	17.7957	0.452908
	63.65	0.308744	0.363638	58.764	1.48703	6.17656	0.198547	17.8307	0.452925
	63.4	0.31316	0.368597	58.9443	1.4919	6.15421	0.199951	17.9951	0.457487
	63.15	0.317327	0.373499	58.9835	1.49279	6.25032	0.201814	17.8336	0.453739
	62.885	0.322223	0.37951	59.0373	1.49429	6.31815	0.203528	17.6941	0.450566
	62.63	0.32667	0.384622	59.1939	1.49781	6.35507	0.203983	17.6196	0.448693
	62.38	0.330587	0.388916	59.3928	1.50242	6.41373	0.205143	17.5676	0.447476
	62.12	0.334742	0.393763	59.7259	1.51008	6.40029	0.20504	17.7409	0.451593
	61.865	0.338771	0.398298	60.0942	1.51928	6.34621	0.206096	18.0235	0.459068
	61.605	0.343129	0.402999	60.4072	1.52696	6.27923	0.206379	18.3339	0.466997
	61.345	0.347601	0.407746	60.6233	1.53245	6.19273	0.206406	18.673	0.475628
	61.09	0.351802	0.41213	60.739	1.53311	6.15846	0.201454	18.8744	0.478861
	60.825	0.356346	0.416994	60.8671	1.53584	6.19197	0.201823	18.8428	0.47805
	60.565	0.360471	0.421054	61.0441	1.54084	6.23367	0.20486	18.7953	0.477732
	60.305	0.364159	0.425098	61.2133	1.54597	6.25518	0.208115	18.8005	0.478894
	60.04	0.368133	0.429998	61.4448	1.55138	6.25997	0.208618	18.8102	0.479273
	59.775	0.372447	0.434923	61.7028	1.55683	6.17115	0.205997	18.9599	0.482422
	59.51	0.376603	0.439411	61.8829	1.55964	6.1038	0.201695	19.1314	0.485401
	59.245	0.380848	0.443856	62.0097	1.56153	6.06665	0.198719	19.1994	0.486225
	58.98	0.385171	0.448578	62.1204	1.56399	5.98986	0.197181	19.318	0.488991
	58.71	0.389459	0.453768	62.2139	1.56609	5.9278	0.196117	19.5003	0.493362
	58.44	0.393755	0.458782	62.2525	1.56661	5.90785	0.195	19.6313	0.496239
	58.165	0.398272	0.463928	62.2591	1.56727	5.94006	0.196987	19.6439	0.49703
	57.89	0.40274	0.468937	62.2244	1.56558	6.01837	0.196085	19.6227	0.495724
	57.63	0.406524	0.472973	62.2659	1.56684	6.06592	0.197775	19.6383	0.496357
	57.36	0.410526	0.477604	62.3546	1.56912	6.10097	0.199077	19.6363	0.49653
	57.08	0.414897	0.482728	62.5134	1.57224	6.12284	0.198273	19.6531	0.496506
	56.81	0.418901	0.48716	62.7432	1.57905	6.07802	0.201326	19.8238	0.501876
	56.535	0.423014	0.491841	62.9905	1.58489	6.10382	0.202364	19.9163	0.504293
	56.26	0.42722	0.496497	63.2671	1.59018	6.13665	0.200497	20.0089	0.505642
	55.98	0.431351	0.501492	63.5996	1.59764	6.08409	0.199307	20.2458	0.511195
	55.7	0.435406	0.506619	63.9362	1.60557	6.04422	0.199466	20.4477	0.516326
	55.43	0.439233	0.510958	64.22	1.61278	6.00587	0.200841	20.5806	0.520191
	55.145	0.443538	0.5164	64.4963	1.61978	5.88825	0.200616	20.8199	0.5265
	54.855	0.447812	0.52216	64.6869	1.62467	5.80248	0.200601	20.9702	0.530593
	54.565	0.45213	0.527567	64.7346	1.62496	5.83217	0.199137	20.9205	0.528793
	54.275	0.456654	0.532592	64.7582	1.62426	5.82852	0.195791	20.9263	0.527849
	53.99	0.461084	0.537466	64.7993	1.62551	5.81438	0.196317	20.9918	0.529658
	53.715	0.465082	0.541984	64.7926	1.62533	5.8471	0.196987	20.9808	0.52944
	53.435	0.469267	0.546746	64.8339	1.62672	5.87059	0.198694	20.959	0.529326
	53.145	0.473857	0.5519	64.9173	1.62876	5.84011	0.19836	21.167	0.534324
	52.855	0.478303	0.556673	65.0456	1.63147	5.86111	0.198531	21.3099	0.537701
	52.56	0.482802	0.562092	65.295	1.63749	5.85792	0.199637	21.394	0.540075
	52.255	0.487718	0.568426	65.5665	1.64341	5.9197	0.200017	21.3279	0.538282
	51.955	0.492595	0.574121	65.8811	1.65001	5.89322	0.197906	21.3129	0.537373
	51.665	0.49693	0.57909	66.248	1.65707	5.70362	0.19085	21.5933	0.542917
	51.365	0.501897	0.585153	66.5511	1.66437	5.47003	0.187932	21.9992	0.553022
	51.055	0.507363	0.591547	66.7794	1.67128	5.36113	0.191249	22.1832	0.559006
	50.77	0.511304	0.595324	66.966	1.6757	5.31817	0.191035	22.2908	0.561731
	50.475	0.515657	0.600289	67.0597	1.67717	5.47759	0.192016	21.9942	0.554167
	50.155	0.521258	0.606998	67.1182	1.67826	5.73101	0.195387	21.5002	0.542019
	49.845	0.5266	0.612012	67.2193	1.68008	5.80801	0.19479	21.4693	0.540577
	49.535	0.531673	0.616663	67.3229	1.68266	5.89556	0.197086	21.3705	0.538462
	49.23	0.536305	0.620858	67.4529	1.68524	5.96074	0.197167	21.2684	0.535658
	48.92	0.541194	0.625547	67.6531	1.68977	5.92126	0.19628	21.365	0.537893
	48.61	0.545611	0.632545	67.9116	1.69641	5.76825	0.195641	21.6253	0.544769
	48.305	0.549638	0.645296	68.2245	1.7042	5.58703	0.194513	21.9116	0.552264
	48	0.552374	0.654871	68.4628	1.7096	5.43791	0.192072	22.0264	0.555079
	47.69	0.554622	0.658128	68.592	1.71287	5.38566	0.192131	21.9038	0.552464
	47.37	0.562162	0.663019	68.6048	1.713	5.38801	0.191482	21.6855	0.547034
	47.04	0.571778	0.669352	68.6363	1.71372	5.3707	0.190943	21.548	0.543658
	46.715	0.577879	0.674954	68.7509	1.7161	5.32917	0.18944	21.5077	0.542447
	46.4	0.582874	0.679563	68.9325	1.71924	5.28914	0.185835	21.4743	0.540775
	46.065	0.58891	0.686591	69.1851	1.72561	5.20501	0.186028	21.522	0.542386
	45.73	0.594633	0.693754	69.3915	1.7308	5.1906	0.187074	21.4215	0.540392
	45.4	0.599555	0.700007	69.5869	1.73606	5.16654	0.188808	21.2929	0.537952
	45.08	0.603885	0.705116	69.7436	1.7397	5.08244	0.187347	21.2093	0.53592
	44.75	0.608827	0.71135	69.8795	1.74229	5.05924	0.185489	20.9573	0.529502
	44.41	0.614261	0.719056	70.0163	1.74459	5.00485	0.18194	20.8009	0.524961
	44.08	0.619286	0.72604	70.1834	1.74832	4.87685	0.179481	20.7556	0.523767
	43.74	0.624661	0.733428	70.3456	1.75117	4.84349	0.176393	20.5537	0.518235
	43.4	0.630192	0.740575	70.5196	1.75578	4.78677	0.177058	20.3917	0.514821
	43.065	0.635813	0.747728	70.7578	1.76085	4.72376	0.174753	20.1757	0.509293
	42.725	0.641757	0.755321	71.0574	1.76865	4.64102	0.175973	19.9282	0.504152
	42.375	0.647957	0.760482	71.3898	1.77739	4.58822	0.178239	19.5398	0.495873
	42.015	0.654613	0.759923	71.7369	1.78538	4.58007	0.177813	19.0176	0.483385
	41.65	0.663237	0.764165	72.085	1.79292	4.50853	0.174726	18.5928	0.472645
	41.295	0.67231	0.775357	72.3339	1.79822	4.38854	0.171125	18.2542	0.464058
	40.955	0.674891	0.783623	72.4885	1.80128	4.32426	0.168247	17.8302	0.453436
	40.61	0.674885	0.790596	72.6296	1.80421	4.23775	0.165445	17.4058	0.442905
	40.255	0.679359	0.797892	72.8027	1.80838	4.16151	0.164403	16.9165	0.431383
	39.885	0.686018	0.807158	73.0788	1.81452	4.08274	0.162088	16.4229	0.419358
	39.51	0.693143	0.816987	73.4385	1.82382	3.95718	0.162744	15.9164	0.408253
	39.15	0.699645	0.824544	73.8189	1.83249	3.8085	0.159635	15.4798	0.397662
	38.78	0.706188	0.833262	74.2119	1.84046	3.71888	0.154576	14.984	0.38476
	38.4	0.713269	0.843153	74.5883	1.84855	3.73803	0.152529	14.2974	0.367864
	38.035	0.720135	0.851217	74.9406	1.85752	3.76517	0.154397	13.6092	0.352238
	37.665	0.726866	0.859514	75.3748	1.86756	3.67053	0.152151	13.1473	0.341072
	37.28	0.734156	0.86952	75.8375	1.8787	3.52664	0.150916	12.7495	0.332131
	36.895	0.741871	0.879633	76.315	1.88982	3.34081	0.148342	12.3035	0.321817
	36.515	0.749311	0.888775	76.6751	1.89833	3.14088	0.145479	11.7124	0.308146
	36.11	0.757751	0.900925	76.8	1.89896	3.10677	0.137202	10.7221	0.28243
	35.705	0.766159	0.912538	76.7384	1.89625	3.14822	0.131886	9.56538	0.253494
	35.305	0.774409	0.923253	76.575	1.89233	3.2237	0.130127	8.42714	0.226326
	34.9	0.782918	0.935087	76.426	1.8886	3.23329	0.127124	7.47171	0.203269
	34.515	0.790429	0.943821	76.3342	1.88653	3.14489	0.123833	6.75409	0.186262
	34.115	0.79871	0.9535	76.2899	1.88545	2.9954	0.119594	6.23274	0.173717
	33.685	0.808183	0.967534	76.2688	1.88612	2.80923	0.118381	5.79096	0.164934
	33.28	0.816724	0.978513	76.2464	1.8855	2.62821	0.114174	5.35497	0.154725
	32.87	0.82585	0.989727	76.131	1.88211	2.52025	0.10924	4.80072	0.141194
	32.41	0.836845	1.00756	75.9393	1.87816	2.45154	0.107437	4.16959	0.127733
	31.98	0.846767	1.02117	75.5371	1.87027	2.45533	0.108349	3.44435	0.114194
	31.575	0.856085	1.03114	74.814	1.85419	2.50796	0.106996	2.76436	0.100184
	31.13	0.867034	1.0465	73.912	1.83434	2.50902	0.105672	2.26645	0.0903914
	30.67	0.878601	1.06331	72.8106	1.80805	2.54963	0.101965	1.77937	0.0792771
	30.225	0.88971	1.07819	71.4968	1.77949	2.62375	0.10323	1.32749	0.0729944
	29.765	0.90163	1.09579	69.9667	1.74442	2.7444	0.102439	0.962354	0.0657728
	29.3	0.91366	1.11394	68.2024	1.70412	3.05242	0.106055	0.460204	0.060104
	28.86	0.924314	1.12829	66.0008	1.65428	3.65399	0.115462	-	-
	28.385	0.937099	1.14776	63.8764	1.61698	3.94984	0.125507	-	-
	27.895	0.951325	1.16924	61.6285	1.56522	4.11349	0.128499	-	-
	27.41	0.965789	1.1899	58.8582	1.49772	4.64768	0.13897	-	-
	26.89	0.982072	1.21603	56.0031	1.44327	4.94004	0.1468	-	-
	26.39	0.997135	1.23889	52.9716	1.38123	5.07749	0.158625	-	-
	25.895	1.01182	1.26059	49.789	1.3016	5.10953	0.156639	-	-
	25.39	1.02752	1.2836	46.2766	1.20939	5.37376	0.155454	-	-
	24.86	1.04537	1.31096	42.4506	1.11798	5.93361	0.164527	-	-
	24.3	1.0652	1.34423	38.5116	1.03175	6.62126	0.181787	-	-
	23.74	1.08499	1.37754	34.7234	0.952765	7.14345	0.196412	-	-
	23.19	1.10484	1.409	30.9497	0.858115	7.93664	0.211028	-	-
	22.665	1.12381	1.43656	27.5981	0.788879	8.53413	0.227653	-	-
	22.105	1.14522	1.47111	24.4526	0.713043	9.30673	0.245261	-	-
	21.505	1.16964	1.5138	21.4122	0.636641	10.4555	0.269238	-	-
	20.89	1.19572	1.5607	18.5022	0.571456	11.8982	0.304088	-	-
	20.26	1.22344	1.61163	15.7531	0.511064	13.6608	0.346956	-	-
	19.645	1.25069	1.66131	13.2245	0.456012	15.5589	0.392717	-	-
	19.015	1.27966	1.71618	11.0014	0.409824	17.4468	0.438963	-	-
	18.36	1.31121	1.77869	9.05191	0.373813	19.2568	0.484329	-	-
	17.67	1.3466	1.85256	7.3319	0.338657	20.9156	0.524591	-	-
	16.935	1.38699	1.94215	5.88867	0.305981	22.2172	0.555404	-	-
	16.21	1.42803	2.03624	4.66733	0.282728	23.0189	0.575165	-	-
	15.46	1.47296	2.14555	3.59239	0.261769	23.2999	0.582109	-	-
	14.66	1.52415	2.28048	2.67522	0.241849	22.8391	0.570519	-	-
	13.83	1.58045	2.44379	1.8679	0.227107	21.6255	0.541436	-	-
	12.935	1.64603	2.65632	1.15782	0.212803	19.7963	0.497327	-	-
	11.98	1.72153	2.92815	0.543328	0.195449	17.572	0.44276	-	-
	11.07	1.79545	3.2021	-	-	15.1113	0.384203	-	-
	10.125	1.87764	3.471	-	-	12.5599	0.324417	-	-
	9.03	1.98325	3.68674	-	-	10.2513	0.271311	-	-
	7.93	2.09296	3.69013	-	-	8.48956	0.231283	-	-
	6.795	2.20761	3.47623	-	-	7.40932	0.214304	-	-
	5.65	2.31929	3.13843	-	-	7.18699	0.227073	-	-
